# Supplementary material for: GSDM gene polymorphisms regulate the IgE level in asthmatic patients
Source: PLoS One. 2022 Oct 6;17(10):e0274951. doi: 10.1371/journal.pone.0274951 (PMC9536611; doi:10.1371/journal.pone.0274951)
Supplement: S1 File — (XLSX) [file pone.0274951.s001.xlsx]

## Sheet: Children_Asthma
	Children Asthma:	46 samples
			Genotype
No.	Gender	IGE level	GSDMA	GSDMB		Genotype Key:
1	Female	19	3	3		Genotype 1 :	Homozygous wild type
2	Female	10	1	1		Genotype 2 :	Heterozygous
3	Male	6.3	3	3		Genotype3 :	Homozygous mutant
4	Male	19.3	2	3
5	Female	74	1	3
6	Female	4	3	2
7	Male	955	2	3
8	Male	77	1	3
9	Male	108	1	3
10	Male	89.5	2	2
11	Male	8.5	3	3
12	Female	13.5	1	3
13	Male	96	1	2
14	Male	686	3	3
15	Male	9	2	3
16	Male	9.3	1	2
17	Female	125	3	3
18	Female	5	2	2
19	Female	16.3	2	3
20	Male	1720	1	1
21	Female	15	1	2
22	Male	25	3	3
23	Male	7.7	2	2
24	Male	42	1	3
25	Female	1506	1	2
26	Female	29	2	2
27	Male	5	2	2
No.	Gender	IGE level	GSDMA	GSDMB
28	Female	95.8	2	2
29	Male	4	2	3
30	Male	46.3	2	3
31	Male	199	3	3
32	Male	156.6	3	3
33	Male	44	2	2
34	Male	50	2	3
35	Female	6	3	3
36	Female	3.3	2	2
37	Male	94	2	2
38	Female	1	2	3
39	Female	812	2	2
40	Male	20	2	2
41	Male	42	2	3
No.	Gender	IGE level	GSDMA	GSDMB
42	Female	366	2	2
43	Male	34	1	3
44	Male	5	2	3
45	Female	244	2	3
46	Male	27	3	3

## Sheet: Children_Healthy
Children control:		112 samples
			Genotype
No.	Gender	IGE level	GSDMA	GSDMB		Genotype Key
1	Male	23.2	2	1		Genotype 1 :	Homozygous wild type
2	Male	39.4	2	2		Genotype 2 :	Heterozygous
3	Male	3.6	1	1		Genotype3 :	Homozygous mutant
4	Female	2.25	2	3
5	Male	10.3	1	1
6	Female	14.6	1	2
7	Female	30.4	1	3
8	Female	2.34	2	1
9	Male	44.2	1	1
10	Female	2.53	1	2
11	Male	25	1	1
12	Male	4.27	2	2
13	Male	62.9	1	1
14	Male	17	2	2
15	Male	65.8	2	2
16	Female	0.8	2	3
17	Male	53.5	2	3
18	Male	6.49	2	2
19	Female	0.8	1	2
20	Female	0.8	2	2
21	Male	23.8	1	1
22	Female	4.72	3	3
23	Male	17.9	3	3
24	Female	5.3	2	3
25	Female	4.94	3	3
26	Female	1.4	2	3
No.	Gender	IGE level	GSDMA	GSDMB
27	Male	19.3	1	2
28	Female	5.48	3	3
29	Female	12.7	2	2
30	Male	9.84	3	2
31	Female	6.01	1	2
32	Female	0.8	1	2
33	Female	9.24	3	3
34	Female	0.8	2	3
35	Male	19.9	1	3
36	Male	0.2247	3	2
37	Male	59.5	2	2
38	Male	46.9	1	2
39	Female	11.6	2	2
40	Female	57.9	2	3
41	Male	9.3	1	2
42	Male	16.04	1	1
43	Male	22.2	3	3
44	Male	34.9	2	2
45	Male	9.36	1	2
46	Male	0.8	2	2
47	Female	0.8	2	3
48	Male	0.8	2	2
49	Female	4.21	3	3
50	Male	14.4	3	3
51	Female	5.78	1	3
52	Male	4.61	2	2
No.	Gender	IGE level	GSDMA	GSDMB
53	Female	1.35	2	2
54	Male	1.97	3	3
55	Male	78.5	1	2
56	Female	10.3	1	1
57	Male	16.2	3	3
58	Male	0.8	2	2
59	Female	3.48	2	1
60	Male	140.1	2	3
61	Male	0.8	1	2
62	Female	14.9	1	3
63	Female	29.3	1	3
64	Female	0.3371	2	1
65	Male	25.07	1	3
66	Male	51.8	2	1
67	Male	0.8	1	3
68	Male	9.9	2	3
69	Male	18.2	2	2
70	Female	20.9	2	2
71	Female	12.3	3	3
72	Female	14.4	1	2
73	Male	8.88	1	2
74	Female	8.46	1	2
75	Female	4.83	2	1
76	Female	37.7	1	2
77	Female	48.9	2	2
78	Female	0.8	2	2
No.	Gender	IGE level	GSDMA	GSDMB
79	Female	1.85	2	3
80	Female	6.69	2	2
81	Male	12.5	2	3
82	Female	0.365	1	2
83	Female	2.19	1	1
84	Female	12.2	2	1
85	Male	70.08	3	3
86	Male	6.03	2	1
87	Male	34.7	2	2
88	Male	54.6	2	2
89	Male	36.9	2	1
90	Male	1.09	1	2
91	Male	58.8	2	3
92	Male	5.46	2	1
93	Male	92	1	3
94	Male	6.44	2	2
95	Female	8.08	2	3
96	Male	15.1	3	3
97	Male	59.1	2	1
98	Male	13.3	1	2
99	Male	7	2	3
100	Male	13.1	2	2
101	Male	7.56	2	2
102	Male	42.8	1	2
103	Male	2.86	1	1
104	Male	112.8	2	3
105	Male	19.6	2	3
106	Male	10.7	2	2
107	Male	29.2	2	3
108	Male	17.1	3	3
109	Male	9.51	1	3
110	Male	0.8	3	2
111	Male	23.05	2	3
112	Male	33.4	1	1

## Sheet: Adults_Asthma 
	Adults asthma:		123 samples
				Genotype
	No.	Gender	IGE level	GSDMA	GSDMB		Genotype Key
	1	Female	89.3	2	1		Genotype 1 :	Homozygous wild type
	2	Female	0.8	1	2		Genotype 2 :	Heterozygous
	3	Male	643.7	2	3		Genotype3 :	Homozygous mutant
	4	Male	0.8	1	2
	5	Female	46.6	1	2
	6	Female	0.8	2	1
	7	Male	152	2	2
	8	Female	0.8	3	2
	9	Male	161.2	2	1
	10	Female	307.5	1	2
	11	Female	164.4	1	2
	12	Female	8.83	2	2
	13	Female	0.8	3	3
	14	Female	199	2	3
	15	Male	865.7	1	3
	16	Male	1.3	2	2
	17	Female	26.7	3	3
	18	Female	0.8	2	3
	19	Female	73.2	2	2
	20	Female	0.8	2	2
	21	Female	3	1	3
	22	Female	151.8	1	1
	23	Male	0.8	3	2
	No.	Gender	IGE level	GSDMA	GSDMB
	24	Female	23.7	3	2
	25	Female	0.8	2	2
	26	Female	0.8	1	2
	27	Female	195.3	3	2
	28	Female	13	1	3
	29	Female	0.8	2	2
	30	Female	0.8	1	2
	31	Female	26.8	2	2
	32	Female	3.3	1	2
	33	Female	169.8	2	3
	34	Male	37.6	2	2
	35	Female	112.9	1	2
	36	Female	2.2	1	3
	37	Male	55.6	1	2
	38	Female	0.8	3	3
	39	Female	0.8	3	2
	40	Female	1561	2	3
	41	Male	0.8	2	2
	42	Female	204.5	2	2
	43	Male	3	2	3
	44	Male	0.8	3	3
	45	Male	544.6	2	3
	46	Female	662.1	3	3
	47	Female	0.8	1	2
	48	Female	11.83	2	3
	49	Female	30	2	3
	50	Female	882	1	1
	51	Female	13.6	2	3
	No.	Gender	IGE level	GSDMA	GSDMB
	52	Female	4.4	1	1
	53	Female	84.8	3	3
	54	Male	80.3	2	3
	55	Female	113	2	1
	56	Male	142	2	3
	57	Female	0.8	1	1
	58	Male	26.1	1	2
	59	Female	0.8	1	3
	60	Female	249	3	3
	61	Female	59.8	1	3
	62	Female	0.8	2	2
	63	Female	0.8	1	2
	64	Female	6.16	1	1
	65	Male	34.1	2	3
	66	Female	173.1	1	1
	67	Male	48.6	2	1
	68	Female	0.8	1	1
	69	Female	82.9	2	2
	70	Female	532	2	3
	71	Female	916.2	2	3
	72	Female	177.4	3	3
	73	Female	167.5	1	1
	74	Female	92.9	1	1
	75	Male	199.1	2	2
	76	Male	220.9	1	2
	77	Female	104.7	1	2
	No.	Gender	IGE level	GSDMA	GSDMB
	78	Female	24	2	2
	79	Female	4.7	1	1
	80	Female	241	1	1
	81	Female	1.1	3	3
	82	Female	2.75	2	3
	83	Male	218.4	1	3
	84	Female	0.8	1	1
	85	Female	95.9	2	3
	86	Male	20	2	2
	87	Female	73.7	1	2
	88	Female	72.7	2	2
	89	Male	0.8	2	2
	90	Male	450	1	3
	91	Male	0.8	2	3
	92	Female	73.9	1	1
	93	Female	14.8	2	3
	94	Male	20.4	2	3
	95	Female	5.8	1	2
	96	Female	0.8	2	2
	97	Female	21.9	2	2
	98	Female	0.8	3	3
	99	Female	0.8	2	2
	100	Female	0.8	1	1
	101	Male	0.8	2	2
	102	Female	1677	2	2
	103	Female	36.8	2	2
	No.	Gender	IGE level	GSDMA	GSDMB
	104	Female	23.3	3	3
	105	Female	0.8	1	1
	106	Female	79.2	1	1
	107	Male	937	1	1
	108	Female	72.8	1	2
	109	Female	0.8	2	3
	110	Female	44.2	3	3
	111	Female	0.8	2	2
	112	Male	352	3	2
	113	Male	17.6	2	2
	114	Female	14.2	3	3
	115	Female	10	1	2
	116	Male	35.8	1	3
	117	Male	27.5	1	2
	118	Female	3.9	3	3
	119	Male	16	1	2
	120	Male	55.2	2	3
	121	Female	668	3	2
	122	Female	3.4	1	2
	123	Female	95.5	2	2

## Sheet: Adults_Healthy 
	Adult control:		111 samples
				Genotype
	No.	Gender	IGE level	GSDMA	GSDMB		Genotype Key
	1	Male	59.2	3	3		Genotype 1 :	Homozygous wild type
	2	Female	6.12	3	3		Genotype 2 :	Heterozygous
	3	Male	44.05	1	2		Genotype3 :	Homozygous mutant
	4	Male	22.8	1	2
	5	Female	2.23	2	2
	6	Female	28.1	1	3
	7	Female	18.7	2	2
	8	Female	7.96	2	3
	9	Female	0.1064	2	3
	10	Female	3.62	1	1
	11	Male	59.8	1	2
	12	Female	15.5	1	2
	13	Male	1.91	2	3
	14	Male	14.5	1	2
	15	Male	2.55	1	2
	16	Male	0.8	1	1
	17	Male	8.78	1	2
	18	Male	0.8	3	2
	19	Male	0.8	3	2
	20	Male	62.6	1	1
	21	Female	3.72	1	2
	22	Male	0.8	2	2
	23	Female	23.6	2	2
	24	Male	0.8	1	1
	25	Female	0.8	2	1
	26	Male	35.6	2	3
	No.	Gender	IGE level	GSDMA	GSDMB
	27	Male	4.68	2	2
	28	Female	3.27	2	3
	29	Male	0.8	2	2
	30	Female	26.09	1	2
	31	Female	8.27	3	2
	32	Male	22.9	1	2
	33	Male	9.69	3	3
	34	Male	7.96	1	2
	35	Male	58.9	2	3
	36	Male	1.38	1	2
	37	Male	74.9	2	3
	38	Female	2.77	1	1
	39	Male	0.8	2	3
	40	Male	5.71	1	2
	41	Male	2.12	2	3
	42	Female	3.4	2	2
	43	Male	0.8	3	3
	44	Female	4.04	1	2
	45	Female	2.02	3	3
	46	Female	0.9574	1	2
	47	Male	5.82	2	1
	48	Female	68.6	2	2
	49	Female	21.4	2	3
	50	Male	71.8	1	2
	51	Female	61.9	1	2
	52	Male	10	3	3
	53	Male	38.9	2	3
	54	Female	16.7	1	1
	No.	Gender	IGE level	GSDMA	GSDMB
	55	Male	2.77	1	1
	56	Male	13.8	2	1
	57	Male	0.8	2	2
	58	Male	7.35	1	2
	59	Male	14.2	1	2
	60	Male	55.1	3	3
	61	Female	6.02	2	3
	62	Male	1.28	2	3
	63	Male	54.9	3	3
	64	Female	1.06	2	2
	65	Female	5.1	2	2
	66	Male	0.8	1	2
	67	Female	17.4	1	3
	68	Female	2.87	2	3
	69	Male	2.23	1	2
	70	Female	4.04	3	3
	71	Male	70.5	3	3
	72	Female	0.4255	1	2
	73	Female	1.7	1	2
	74	Male	5.1	1	2
	75	Female	2.45	2	2
	76	Male	6.12	2	2
	77	Male	30.4	2	1
	78	Male	32.5	2	3
	79	Male	32.2	2	3
	80	Female	0.8	3	3
	81	Female	1.25	3	2
	82	Male	42.1	1	1
	No.	Gender	IGE level	GSDMA	GSDMB
	83	Male	47.2	2	2
	84	Male	1.49	1	2
	85	Female	30.8	3	3
	86	Female	91.7	1	1
	87	Female	12.2	3	3
	88	Male	21.7	2	2
	89	Male	7.14	1	1
	90	Female	12.08	3	1
	91	Female	16.1	2	2
	92	Male	12.5	2	2
	93	Female	7.13	3	2
	94	Female	4.75	2	3
	95	Male	56.4	3	3
	96	Male	0.375	1	3
	97	Male	0.8	2	2
	98	Male	0.8	1	2
	99	Male	26.8	2	2
	100	Male	24.4	1	2
	101	Female	1.5	1	1
	102	Female	5.67	2	2
	103	Female	31	1	2
	104	Female	3	1	2
	105	Female	61.7	2	2
	106	Female	13.5	2	3
	107	Female	8.82	1	2
	108	Female	5.9	1	2
	109	Female	0.8	1	2
	110	Female	14.9	1	1
	111	Female	12.2	2	1
